# Supplementary material for: Diversity of oligomerization in Drosophila semaphorins suggests a mechanism of functional fine-tuning
Source: Nat Commun. 2019 Aug 15;10:3691. doi: 10.1038/s41467-019-11683-y (PMC6695400; doi:10.1038/s41467-019-11683-y)
Supplement: Supplementary file 4 — Source Data [file 41467_2019_11683_MOESM4_ESM.xlsx]

## Sheet: Fig1F
c	NanoTemper Technologies
MO.AffinityAnalysis v2.1.2333	MO.AffinityAnalysis v2.1.2333
Sema1a				Sema1b				Sema2a				Sema2b
Measurement Settings	Measurement Settings			Measurement Settings	Measurement Settings			Measurement Settings	Measurement Settings			Measurement Settings	Measurement Settings
MST-Power:	80			MST-Power:	80			MST-Power:	80			MST-Power:	80
Excitation-Power:	40			Excitation-Power:	40			Excitation-Power:	40			Excitation-Power:	40
Excitation type:	LabelFree			Excitation type:	LabelFree			Excitation type:	LabelFree			Excitation type:	LabelFree
Thermostat Setpoint:	(disabled)			Thermostat Setpoint:	(disabled)			Thermostat Setpoint:	(disabled)			Thermostat Setpoint:	(disabled)
Analysis Settings	Analysis Settings			Analysis Settings	Analysis Settings			Analysis Settings	Analysis Settings			Analysis Settings	Analysis Settings
Type of Analysis:	MST			Type of Analysis:	MST			Type of Analysis:	MST			Type of Analysis:	MST
Evaluation strategy:	Manual			Evaluation strategy:	Manual			Evaluation strategy:	Manual			Evaluation strategy:	Manual
Cold Region Start:	10.04			Cold Region Start:	10.04			Cold Region Start:	10.04			Cold Region Start:	10.04
Cold Region End:	11.04			Cold Region End:	11.04			Cold Region End:	11.04			Cold Region End:	11.04
Hot Region Start:	29.02			Hot Region Start:	29.02			Hot Region Start:	29.02			Hot Region Start:	29.02
Hot Region End:	30.02			Hot Region End:	30.02			Hot Region End:	30.02			Hot Region End:	30.02
Fit Results (Kd)	Fit Results (Kd)			Fit Results (Kd)	Fit Results (Kd)			Fit Results (Kd)	Fit Results (Kd)			Fit Results (Kd)	Fit Results (Kd)
Fit Model:	Kd			Fit Model:	Kd			Fit Model:	Kd			Fit Model:	Kd
Bound	983.87			Bound	981.353			Bound	964.867			Bound	953.459
Unbound	998.222			Unbound	995.818			Unbound	994.232			Unbound	993.55
Kd (nM)	140.837			Kd (nM)	585.815			Kd (nM)	25.4223			Kd (nM)	3.0024
TargetConc (nM)	1900-09-19			TargetConc (nM)	1900-12-17			TargetConc (nM)	1900-05-29			TargetConc (nM)	1900-05-29
Standard Deviation:	1.1816			Standard Deviation:	0.910475			Standard Deviation:	1.66806			Standard Deviation:	1.63031
Kd Confidence:	51.6467			Kd Confidence:	134.496			Kd Confidence:	9.39718			Kd Confidence:	3.20323
Dose Response Curve	Dose Response Curve	Dose Response Curve		Dose Response Curve	Dose Response Curve	Dose Response Curve		Dose Response Curve	Dose Response Curve	Dose Response Curve		Dose Response Curve	Dose Response Curve	Dose Response Curve
Dose (nM)	Response	Err-Values		Dose (nM)	Response	Err-Values		Dose (nM)	Response	Err-Values		Dose (nM)	Response	Err-Values
2.51	0.0309453	0.0441528		4.04	0.0331943	0.0110908		1.47	0.0236606	0.0387597		1.6	0.0584759	0.00929059
5.02	0.0438075	0.0372475		8.09	0.010584	0.0144356		2.94	0.0738026	0.0305171		3.2	0.0126294	0.0105491
10.04	0.00718438	0.0127897		16.17	0.0120778	0.0542749		5.87	0.0319403	0.0462232		6.4	0.0543595	0.0308313
20.07	0.0480112	0.0318066		32.35	0.0591524	0.0250415		11.74	0.0890912	0.0580916		12.81	0.0737522	0.0355364
40.15	0.108174	0.0166704		64.7	0.0859612	0.0141558		23.49	0.137414	0.0508979		25.61	0.157205	0.00821364
80.29	0.202891	0.0574135		129.39	0.0909333	0.0536246		46.97	0.176374	0.0504519		51.22	0.29804	0.0274707
160.59	0.265346	0.0567568		258.79	0.21412	0.0428253		93.95	0.363842	0.0511375		102.44	0.593243	0.0167956
321.17	0.447351	0.0395729		517.58	0.331764	0.0309082		187.89	0.792984	0.0363877		204.88	0.971158	0.028432
642.34	0.778655	0.0359731		1035.16	0.521217	0.0214869		375.78	0.983284	0.0206604		409.77	1.05881	0.0177179
1284.69	1.07429	0.014512		2070.31	0.841367	0.0318337		751.56	0.993617	0.0472312		819.53	1.00697	0.0150484
2569.38	1.02233	0.0605375		4140.63	0.949735	0.0139543		1503.13	0.97277	0.0195634		1639.06	0.984473	0.00919069
5138.75	1.00295	0.00726237		8281.25	1.01724	0.0652336		3006.25	0.947979	0.0211434		3278.13	0.946199	0.0184825
10277.5	0.938471	0.0361162		16562.5	0.975586	0.0275984		6012.5	0.999682	0.0624029
20555	0.940695	0.0129294		33125	0.921704	0.0173639		12025	1.03658	0.0627669
41110	0.884568	0.01655		66250	0.887651	0.030299		24050	0.939287	0.0329223

## Sheet: Fig5E
NanoTemper Technologies	NanoTemper Technologies
MO.AffinityAnalysis v2.1.2333	MO.AffinityAnalysis v2.1.2333
Measurement Settings	Measurement Settings
MST-Power:	80
Excitation-Power:	40
Excitation type:	LabelFree
Thermostat Setpoint:	(disabled)
Analysis Settings	Analysis Settings
Type of Analysis:	MST
Evaluation strategy:	Manual
Cold Region Start:	-1.08
Cold Region End:	-0.08
Hot Region Start:	28.82
Hot Region End:	29.82
Fit Results (Kd)	Fit Results (Kd)
Fit Model:	Kd
Bound	679.079
Unbound	712.526
Kd (nM)	12.9648
TargetConc (nM)	1900-01-08 07:12:00
Standard Deviation:	2.5997
Kd Confidence:	3.7754
Dose Response Curve	Dose Response Curve	Dose Response Curve
Dose (nM)	Response	Err-Values
0.19	0.148784	0.0999102
0.37	0.0191422	0.080916
0.74	0.0543246	0.0882028
1.49	0.0662018	0.064441
2.98	0.0189179	0.157066
5.96	0.1045	0.119064
11.91	0.408192	0.0118541
23.83	0.607838	0.0294335
47.66	0.840104	0.0226934
95.31	0.901812	0.0463986
190.63	0.991174	0.0878981
381.25	0.95654	0.0469085
762.5	0.95838	0.0599739
1525	0.915652	0.0725926

## Sheet: Supplementary_Fig2
Sema1b_residue_versus_RMSF						Sema2a_residue_versus_RMSF
Residue	run1	run2	run3			Residue	run1	run2	run3
42	0.3741	0.2909	0.3685			58	0.1296	0.1179	0.1084
43	0.316	0.1729	0.2518			59	0.1095	0.0985	0.0862
44	0.2016	0.1077	0.1541			60	0.1174	0.0992	0.0883
45	0.0989	0.0927	0.103			61	0.1287	0.0988	0.086
46	0.0759	0.0825	0.0794			62	0.1426	0.1152	0.0848
47	0.068	0.0645	0.0597			63	0.1563	0.1333	0.0925
48	0.0846	0.0782	0.0762			64	0.1605	0.1406	0.0965
49	0.0708	0.0712	0.0676			65	0.1544	0.1323	0.089
50	0.0673	0.0699	0.0613			66	0.1423	0.121	0.0809
51	0.065	0.0646	0.0605			67	0.1268	0.103	0.0712
52	0.0716	0.0673	0.0686			68	0.1126	0.085	0.0661
53	0.069	0.0641	0.0785			69	0.1042	0.0863	0.0626
54	0.0796	0.0749	0.1012			70	0.1002	0.0824	0.0616
55	0.071	0.0789	0.0871			71	0.1001	0.0805	0.0609
56	0.0716	0.0761	0.0802			72	0.0992	0.0784	0.0608
57	0.0786	0.0778	0.0755			73	0.0943	0.0825	0.0651
58	0.0669	0.0637	0.0659			74	0.113	0.0876	0.0745
59	0.0592	0.0563	0.0598			75	0.1154	0.0953	0.0835
60	0.0568	0.0578	0.0545			76	0.1284	0.115	0.0993
61	0.0505	0.0543	0.0527			77	0.1235	0.0978	0.0925
62	0.046	0.0539	0.0527			78	0.1113	0.0878	0.0842
63	0.0447	0.0512	0.0511			79	0.104	0.0816	0.0742
64	0.0496	0.0596	0.0563			80	0.103	0.0753	0.0653
65	0.0526	0.061	0.06			81	0.1093	0.0872	0.065
66	0.0557	0.0637	0.0647			82	0.1135	0.0917	0.068
67	0.0572	0.0657	0.0685			83	0.1164	0.1006	0.0702
68	0.0617	0.0626	0.0699			84	0.1277	0.1121	0.0743
69	0.0605	0.0623	0.0699			85	0.139	0.1246	0.0785
70	0.0579	0.0602	0.0669			86	0.1462	0.136	0.0815
71	0.0537	0.0544	0.0626			87	0.142	0.1299	0.084
72	0.0477	0.055	0.0587			88	0.137	0.1194	0.0762
73	0.0473	0.0549	0.0576			89	0.1383	0.1108	0.0765
74	0.0499	0.0567	0.0596			90	0.1393	0.1181	0.087
75	0.0526	0.054	0.0652			91	0.1176	0.0917	0.0807
76	0.0558	0.0525	0.0664			92	0.109	0.0882	0.0841
77	0.0556	0.0529	0.0641			93	0.0998	0.0841	0.0833
78	0.0568	0.0568	0.0614			94	0.1125	0.0896	0.0882
79	0.0549	0.0637	0.0582			95	0.1134	0.0938	0.0848
80	0.0507	0.0641	0.0622			96	0.1142	0.0935	0.0797
81	0.0541	0.0626	0.0681			97	0.1289	0.1097	0.0907
82	0.0592	0.0607	0.0687			98	0.1415	0.1136	0.0973
83	0.0723	0.0697	0.0744			99	0.1514	0.1139	0.0909
84	0.0811	0.0798	0.0739			100	0.1705	0.1253	0.096
85	0.0913	0.1131	0.0806			101	0.172	0.1376	0.0978
86	0.08	0.0804	0.0862			102	0.1825	0.1466	0.101
87	0.0674	0.0686	0.0815			103	0.1814	0.1373	0.0968
88	0.0762	0.0821	0.087			104	0.1653	0.1264	0.0875
89	0.072	0.0825	0.0847			105	0.164	0.133	0.0845
90	0.0679	0.0785	0.0815			106	0.1633	0.1356	0.0834
91	0.062	0.0768	0.0789			107	0.1721	0.1477	0.0901
92	0.061	0.0777	0.075			108	0.1585	0.1417	0.0853
93	0.0613	0.0728	0.0666			109	0.1644	0.1502	0.0908
94	0.0688	0.0647	0.0664			110	0.158	0.1573	0.0908
95	0.0614	0.0574	0.0627			111	0.1748	0.1871	0.1053
96	0.0677	0.0659	0.0924			112	0.1899	0.2102	0.1227
97	0.0691	0.0833	0.1177			113	0.1801	0.2079	0.1236
98	0.0994	0.1034	0.1226			114	0.1656	0.1831	0.1084
99	0.1099	0.1327	0.1308			115	0.1696	0.1872	0.1123
100	0.0995	0.1607	0.1374			116	0.1813	0.206	0.1308
101	0.0865	0.1596	0.1328			117	0.1713	0.1916	0.1276
102	0.0877	0.1669	0.1189			118	0.1623	0.1758	0.1194
103	0.1009	0.2118	0.1366			119	0.1792	0.1963	0.1388
104	0.0918	0.2323	0.15			120	0.1918	0.2062	0.158
105	0.0846	0.2229	0.1282			121	0.1843	0.1931	0.1588
106	0.1054	0.2587	0.1305			122	0.1903	0.1996	0.1648
107	0.1121	0.3014	0.1604			123	0.1712	0.1832	0.1406
108	0.1056	0.2928	0.1568			124	0.1663	0.1838	0.1327
109	0.1195	0.2841	0.138			125	0.1707	0.194	0.1271
110	0.0992	0.2154	0.1214			126	0.1822	0.1918	0.1218
111	0.1009	0.1923	0.1177			127	0.1578	0.1656	0.1029
112	0.1179	0.1856	0.1055			128	0.1473	0.1526	0.0967
113	0.1338	0.141	0.0913			129	0.1515	0.1582	0.0953
114	0.109	0.0919	0.0853			130	0.1399	0.1456	0.0838
115	0.0755	0.0895	0.0828			131	0.1305	0.1329	0.0745
116	0.0602	0.0657	0.0715			132	0.1144	0.1132	0.0663
117	0.0515	0.056	0.0632			133	0.104	0.0955	0.0622
118	0.0505	0.0521	0.0577			134	0.0897	0.0806	0.0564
119	0.0522	0.0512	0.0535			135	0.0881	0.0763	0.0533
120	0.0536	0.055	0.0532			136	0.0992	0.0786	0.0541
121	0.0577	0.0552	0.0556			137	0.1203	0.0849	0.0573
122	0.0672	0.0551	0.0621			138	0.1481	0.0992	0.068
123	0.0738	0.0649	0.0738			139	0.1604	0.1167	0.0814
124	0.1001	0.0962	0.1043			140	0.1898	0.1352	0.0987
125	0.148	0.1298	0.1219			141	0.209	0.1389	0.0997
126	0.2118	0.1827	0.1682			142	0.1841	0.1292	0.0943
127	0.1965	0.1807	0.1739			143	0.1789	0.1338	0.0902
128	0.1746	0.1423	0.1419			144	0.1611	0.1264	0.0817
129	0.1179	0.1038	0.0992			145	0.1433	0.1147	0.0715
130	0.0834	0.0828	0.0818			146	0.1338	0.1016	0.0632
131	0.0712	0.071	0.0705			147	0.1174	0.098	0.0595
132	0.0555	0.0594	0.0575			148	0.0994	0.0939	0.056
133	0.0478	0.0555	0.0532			149	0.1017	0.1027	0.0592
134	0.049	0.0605	0.0571			150	0.1056	0.1112	0.0637
135	0.0465	0.0631	0.059			151	0.12	0.1286	0.072
136	0.0514	0.0746	0.0658			152	0.1291	0.1384	0.0788
137	0.0576	0.0895	0.0768			153	0.1212	0.1297	0.0778
138	0.0583	0.0875	0.0799			154	0.1197	0.1282	0.0775
139	0.0547	0.0823	0.0762			155	0.1061	0.1156	0.0692
140	0.0485	0.0704	0.0679			156	0.1091	0.1122	0.0674
141	0.0512	0.0654	0.063			157	0.1134	0.1119	0.0641
142	0.0587	0.0666	0.062			158	0.1208	0.1203	0.0675
143	0.0641	0.0674	0.0619			159	0.1362	0.1353	0.0744
144	0.0699	0.0751	0.071			160	0.1514	0.1348	0.0796
145	0.0859	0.09	0.0843			161	0.1685	0.1371	0.0851
146	0.113	0.1123	0.1098			162	0.1696	0.13	0.0862
147	0.1471	0.1363	0.1406			163	0.1837	0.137	0.0912
148	0.1763	0.1424	0.1576			164	0.1792	0.1409	0.088
149	0.1738	0.1281	0.1476			165	0.1896	0.1506	0.0901
150	0.146	0.1307	0.124			166	0.1909	0.1595	0.0956
151	0.1294	0.14	0.1166			167	0.1942	0.1647	0.1033
152	0.1297	0.1428	0.1354			168	0.2257	0.1787	0.1219
153	0.1594	0.1642	0.2077			169	0.2587	0.1897	0.1404
154	0.2019	0.1906	0.273			170	0.2609	0.1956	0.1501
155	0.2265	0.1853	0.2127			171	0.2248	0.171	0.1181
156	0.2493	0.1991	0.1741			172	0.1565	0.1677	0.1456
157	0.3224	0.2198	0.2054			173	0.1632	0.1484	0.1063
158	0.3341	0.2863	0.2643			174	0.1698	0.1476	0.0911
159	0.3163	0.4111	0.3986			175	0.1654	0.1385	0.0893
160	0.3715	0.5505	0.426			176	0.1512	0.1321	0.0816
161	0.4511	0.5397	0.564			177	0.1714	0.132	0.0805
162	0.4563	0.5477	0.5772			178	0.168	0.1225	0.0752
163	0.3895	0.4829	0.5411			179	0.1215	0.1087	0.0657
164	0.3584	0.4267	0.5421			180	0.097	0.1018	0.065
165	0.4037	0.4473	0.619			181	0.0898	0.0868	0.0588
166	0.3294	0.3866	0.5598			182	0.089	0.0828	0.0542
167	0.2529	0.3244	0.4656			183	0.0886	0.084	0.0535
168	0.1784	0.2498	0.3514			184	0.0905	0.0891	0.0573
169	0.129	0.1669	0.2529			185	0.1006	0.1028	0.0657
170	0.1207	0.1089	0.1495			186	0.1059	0.1071	0.0677
171	0.1044	0.0858	0.0815			187	0.1078	0.1147	0.0713
172	0.0815	0.085	0.0878			188	0.1059	0.1129	0.0732
173	0.0741	0.0896	0.1053			189	0.1015	0.0952	0.0636
174	0.0586	0.0742	0.08			190	0.0876	0.0868	0.0606
175	0.0647	0.0803	0.0791			191	0.076	0.0718	0.0503
176	0.0705	0.074	0.0742			192	0.0698	0.0638	0.0443
177	0.0588	0.0759	0.0697			193	0.0736	0.0679	0.0449
178	0.0508	0.0728	0.0614			194	0.0741	0.0724	0.0473
179	0.0531	0.0777	0.0655			195	0.0814	0.0889	0.0517
180	0.0548	0.08	0.0738			196	0.0828	0.1023	0.0568
181	0.0616	0.0791	0.0811			197	0.0997	0.1363	0.0723
182	0.0593	0.0716	0.0811			198	0.106	0.1176	0.0729
183	0.0536	0.0738	0.0746			199	0.1105	0.1113	0.0693
184	0.0622	0.0705	0.0823			200	0.1136	0.106	0.0667
185	0.0498	0.0561	0.0589			201	0.1241	0.115	0.0741
186	0.0466	0.0533	0.0524			202	0.1376	0.1348	0.0868
187	0.0445	0.0537	0.0477			203	0.1215	0.1296	0.0829
188	0.049	0.0581	0.0534			204	0.1106	0.1222	0.0744
189	0.0545	0.0647	0.0669			205	0.1082	0.1244	0.072
190	0.0633	0.0731	0.0865			206	0.095	0.1058	0.065
191	0.068	0.0769	0.1093			207	0.0822	0.0902	0.0543
192	0.0865	0.0984	0.1368			208	0.0734	0.0705	0.0463
193	0.0873	0.1082	0.1274			209	0.0702	0.0643	0.047
194	0.0681	0.0928	0.1033			210	0.067	0.061	0.0477
195	0.0569	0.0763	0.0775			211	0.0724	0.0687	0.0511
196	0.0481	0.0669	0.0633			212	0.0836	0.0814	0.0609
197	0.0444	0.0585	0.0578			213	0.0939	0.0911	0.0671
198	0.0434	0.0518	0.0499			214	0.1033	0.0994	0.0743
199	0.0483	0.0522	0.0549			215	0.116	0.1149	0.0842
200	0.0847	0.0684	0.0664			216	0.1238	0.1166	0.0903
201	0.0912	0.0707	0.0732			217	0.1118	0.1048	0.0799
202	0.0767	0.0772	0.0832			218	0.1107	0.1041	0.0822
203	0.0759	0.0889	0.0984			219	0.0914	0.0844	0.067
204	0.0881	0.0938	0.0967			220	0.075	0.0714	0.0609
205	0.0811	0.0808	0.086			221	0.0673	0.0633	0.0547
206	0.0695	0.0764	0.0838			222	0.0612	0.0578	0.0508
207	0.059	0.0611	0.0713			223	0.0659	0.0653	0.0527
208	0.0505	0.0514	0.0589			224	0.0739	0.075	0.0533
209	0.0434	0.0468	0.0547			225	0.0873	0.0955	0.0612
210	0.0411	0.0477	0.0521			226	0.0984	0.1176	0.0701
211	0.0453	0.0541	0.0565			227	0.1032	0.1319	0.073
212	0.0507	0.0619	0.0625			228	0.1183	0.169	0.0837
213	0.0745	0.0749	0.0763			229	0.1384	0.19	0.0975
214	0.0895	0.0786	0.1027			230	0.1872	0.2139	0.1255
215	0.0669	0.0649	0.0754			231	0.1903	0.2352	0.1453
216	0.0545	0.0605	0.0675			232	0.1799	0.2576	0.1373
217	0.049	0.056	0.0634			233	0.1774	0.2609	0.1271
218	0.0567	0.063	0.0738			234	0.1543	0.2354	0.11
219	0.0681	0.0692	0.0791			235	0.133	0.2043	0.0989
220	0.0935	0.0754	0.0813			236	0.1192	0.1737	0.0893
221	0.082	0.0639	0.0735			237	0.109	0.142	0.0798
222	0.069	0.0619	0.0685			238	0.1013	0.1243	0.0749
223	0.0685	0.0569	0.0671			239	0.0918	0.1065	0.0676
224	0.0561	0.0509	0.0613			240	0.0753	0.0836	0.0611
225	0.0554	0.0517	0.0515			241	0.068	0.0709	0.061
226	0.0702	0.056	0.0511			242	0.0647	0.0657	0.0606
227	0.0625	0.055	0.0548			243	0.069	0.0723	0.066
228	0.0501	0.0489	0.0492			244	0.0823	0.0843	0.0769
229	0.0435	0.0453	0.0458			245	0.1035	0.1117	0.0941
230	0.0439	0.0466	0.0448			246	0.0887	0.0892	0.0823
231	0.0464	0.0483	0.0489			247	0.0899	0.0833	0.0823
232	0.0448	0.0471	0.0482			248	0.0735	0.0742	0.0787
233	0.052	0.0537	0.0523			249	0.0636	0.0631	0.065
234	0.0625	0.0602	0.0597			250	0.0675	0.0648	0.0618
235	0.0688	0.0695	0.0659			251	0.0746	0.0731	0.0682
236	0.0708	0.0731	0.067			252	0.083	0.0831	0.0719
237	0.0969	0.0959	0.0732			253	0.0732	0.067	0.0651
238	0.0791	0.0759	0.0718			254	0.0635	0.0578	0.0554
239	0.0601	0.0598	0.0662			255	0.0594	0.0554	0.0533
240	0.051	0.0546	0.0623			256	0.0575	0.0519	0.0505
241	0.0484	0.0518	0.0593			257	0.06	0.0492	0.0448
242	0.0431	0.0449	0.0487			258	0.06	0.0512	0.0422
243	0.0421	0.0404	0.0462			259	0.0594	0.0564	0.044
244	0.042	0.0382	0.0444			260	0.0711	0.0797	0.0547
245	0.0465	0.0449	0.0502			261	0.075	0.0883	0.0594
246	0.0487	0.0491	0.0522			262	0.098	0.0922	0.0689
247	0.064	0.0642	0.0573			263	0.0858	0.0896	0.0599
248	0.0689	0.0885	0.0724			264	0.0656	0.0735	0.0526
249	0.0882	0.1367	0.0847			265	0.0548	0.0618	0.0458
250	0.0953	0.1576	0.0922			266	0.0488	0.0529	0.0447
251	0.1188	0.17	0.1286			267	0.048	0.0465	0.045
252	0.1513	0.2083	0.2005			268	0.0504	0.0448	0.0459
253	0.1765	0.2145	0.2229			269	0.0525	0.0461	0.0475
254	0.1975	0.198	0.2056			270	0.0581	0.0534	0.0516
255	0.1517	0.1691	0.1853			271	0.0664	0.0598	0.0538
256	0.1447	0.1366	0.1244			272	0.0783	0.071	0.0627
257	0.0844	0.0871	0.0932			273	0.0811	0.0803	0.0776
258	0.0565	0.0601	0.078			274	0.0826	0.0823	0.0817
259	0.0494	0.0491	0.0681			275	0.0847	0.0917	0.073
260	0.0445	0.0425	0.0535			276	0.0956	0.1017	0.0844
261	0.0427	0.0383	0.053			277	0.1056	0.1041	0.0965
262	0.0476	0.0397	0.053			278	0.1041	0.1141	0.097
263	0.0486	0.0431	0.0477			279	0.1384	0.1347	0.11
264	0.0473	0.043	0.0485			280	0.1573	0.1384	0.1287
265	0.0492	0.0469	0.0548			281	0.1377	0.1209	0.1099
266	0.0568	0.054	0.0633			282	0.1016	0.0988	0.0784
267	0.0638	0.063	0.0755			283	0.0881	0.0867	0.0587
268	0.0708	0.0674	0.0788			284	0.0697	0.0694	0.0512
269	0.0656	0.063	0.0701			285	0.0574	0.0531	0.0495
270	0.0789	0.0697	0.0793			286	0.0519	0.0498	0.0494
271	0.0706	0.0692	0.0835			287	0.0518	0.0504	0.0464
272	0.0839	0.0745	0.0953			288	0.0515	0.0487	0.0482
273	0.1177	0.0851	0.1102			289	0.0531	0.0535	0.0493
274	0.1461	0.1038	0.1285			290	0.0583	0.0584	0.0475
275	0.1564	0.1046	0.1211			291	0.0654	0.069	0.0518
276	0.1065	0.0787	0.0961			292	0.0702	0.0767	0.0536
277	0.0907	0.0789	0.0967			293	0.0787	0.0857	0.0605
278	0.0669	0.0757	0.0904			294	0.0805	0.0798	0.0587
279	0.0569	0.0641	0.0784			295	0.0963	0.0877	0.0656
280	0.0508	0.0515	0.063			296	0.0864	0.0882	0.0671
281	0.0532	0.0504	0.0598			297	0.0908	0.1056	0.0841
282	0.0527	0.0499	0.0536			298	0.1067	0.1557	0.0968
283	0.0483	0.0463	0.0469			299	0.1175	0.1621	0.1054
284	0.048	0.0411	0.044			300	0.1224	0.1723	0.1176
285	0.049	0.037	0.0455			301	0.1076	0.1352	0.1001
286	0.0532	0.04	0.0497			302	0.0987	0.1087	0.0812
287	0.0492	0.0413	0.0513			303	0.0893	0.0997	0.0747
288	0.052	0.0468	0.0577			304	0.0758	0.0787	0.0643
289	0.0905	0.0535	0.0628			305	0.0663	0.068	0.0603
290	0.0792	0.0553	0.0593			306	0.0656	0.0663	0.059
291	0.0925	0.0626	0.0668			307	0.0614	0.0631	0.0563
292	0.1095	0.0776	0.0863			308	0.0574	0.0563	0.0544
293	0.1754	0.1139	0.1525			309	0.0545	0.0561	0.054
294	0.2215	0.1546	0.2099			310	0.0527	0.0548	0.0531
295	0.2403	0.1897	0.2421			311	0.0548	0.057	0.0535
296	0.1907	0.171	0.1926			312	0.0575	0.0593	0.0538
297	0.1352	0.1437	0.1365			313	0.0579	0.0601	0.0523
298	0.098	0.0947	0.0892			314	0.0644	0.0612	0.0553
299	0.0815	0.0759	0.0748			315	0.068	0.0596	0.0543
300	0.0689	0.069	0.0633			316	0.0727	0.0674	0.058
301	0.0587	0.0643	0.0676			317	0.079	0.0761	0.064
302	0.0533	0.0496	0.0537			318	0.0887	0.0911	0.0811
303	0.0493	0.0446	0.0488			319	0.0927	0.0999	0.0929
304	0.0543	0.0467	0.0478			320	0.0987	0.1094	0.0969
305	0.0548	0.047	0.048			321	0.0844	0.0941	0.0731
306	0.054	0.0466	0.0489			322	0.0795	0.0838	0.0677
307	0.0593	0.0535	0.0532			323	0.0755	0.0735	0.0602
308	0.0718	0.0671	0.0643			324	0.0755	0.0695	0.059
309	0.0759	0.0695	0.0696			325	0.0709	0.0603	0.052
310	0.0864	0.0707	0.0746			326	0.0716	0.0614	0.0516
311	0.1198	0.0871	0.0971			327	0.0643	0.0533	0.0462
312	0.1546	0.0847	0.1304			328	0.0577	0.0481	0.0438
313	0.2018	0.127	0.171			329	0.0593	0.0497	0.0447
314	0.1915	0.1301	0.1613			330	0.0572	0.0485	0.0439
315	0.1368	0.11	0.1032			331	0.0542	0.0458	0.0426
316	0.0982	0.0832	0.0791			332	0.0515	0.0479	0.0441
317	0.0725	0.0633	0.0604			333	0.0549	0.0548	0.0498
318	0.0585	0.053	0.0526			334	0.0821	0.0652	0.0732
319	0.053	0.0488	0.048			335	0.1185	0.0895	0.111
320	0.0533	0.0477	0.0473			336	0.1374	0.1143	0.1247
321	0.0559	0.0455	0.0465			337	0.1363	0.0929	0.1049
322	0.058	0.0476	0.0489			338	0.0973	0.077	0.0745
323	0.0618	0.0533	0.0529			339	0.0713	0.0724	0.0658
324	0.075	0.0654	0.0618			340	0.0641	0.0622	0.0575
325	0.0998	0.085	0.0763			341	0.0614	0.0539	0.0494
326	0.1154	0.1164	0.0989			342	0.057	0.0486	0.0453
327	0.1455	0.1415	0.1091			343	0.0576	0.0469	0.0431
328	0.1184	0.1155	0.0902			344	0.06	0.0483	0.0429
329	0.0983	0.0932	0.0812			345	0.0632	0.0504	0.0453
330	0.0831	0.078	0.0734			346	0.0763	0.0545	0.0479
331	0.0696	0.0633	0.0619			347	0.1025	0.0685	0.0522
332	0.0592	0.0529	0.0532			348	0.1471	0.0935	0.0608
333	0.0599	0.051	0.0514			349	0.14	0.0905	0.0653
334	0.0622	0.0492	0.0516			350	0.1376	0.0924	0.0866
335	0.0667	0.0525	0.0563			351	0.126	0.0805	0.09
336	0.0662	0.0533	0.0572			352	0.0913	0.0662	0.0718
337	0.0587	0.0537	0.0571			353	0.0834	0.0625	0.0575
338	0.0635	0.0631	0.0651			354	0.0871	0.0652	0.0576
339	0.0747	0.0754	0.0804			355	0.0704	0.0574	0.0492
340	0.0799	0.0887	0.0887			356	0.0648	0.055	0.0473
341	0.0695	0.0793	0.083			357	0.0649	0.0536	0.0471
342	0.0685	0.0705	0.0764			358	0.065	0.0542	0.0495
343	0.0765	0.0831	0.0792			359	0.0671	0.0593	0.0512
344	0.079	0.0897	0.0864			360	0.0673	0.059	0.052
345	0.07	0.0758	0.0764			361	0.0627	0.0637	0.0571
346	0.0649	0.0679	0.0609			362	0.06	0.0688	0.0621
347	0.0723	0.0812	0.064			363	0.068	0.0797	0.0667
348	0.0711	0.0787	0.0632			364	0.0654	0.075	0.0646
349	0.0664	0.0743	0.061			365	0.0587	0.0653	0.062
350	0.0634	0.0682	0.0583			366	0.0622	0.0722	0.0644
351	0.0715	0.068	0.0606			367	0.0703	0.0817	0.0702
352	0.0985	0.0812	0.075			368	0.0675	0.0743	0.0676
353	0.1039	0.0906	0.0948			369	0.0665	0.073	0.0677
354	0.1087	0.1047	0.1224			370	0.0741	0.0818	0.0751
355	0.1503	0.1565	0.1731			371	0.0762	0.0828	0.0772
356	0.1961	0.1912	0.2316			372	0.0768	0.081	0.0782
357	0.198	0.1897	0.2399			373	0.0735	0.0735	0.0742
358	0.1707	0.181	0.2215			374	0.0689	0.0729	0.0727
359	0.1681	0.1836	0.2747			375	0.0739	0.079	0.0738
360	0.1445	0.1492	0.1912			376	0.084	0.0942	0.0821
361	0.1218	0.1318	0.1259			377	0.1166	0.1377	0.1069
362	0.0978	0.106	0.0829			378	0.126	0.1413	0.1186
363	0.0831	0.0907	0.0925			379	0.15	0.1559	0.1359
364	0.0986	0.1076	0.1438			380	0.1288	0.1447	0.1253
365	0.1222	0.1197	0.1582			381	0.1041	0.1219	0.0964
366	0.1341	0.1288	0.1662			382	0.0903	0.0973	0.0775
367	0.1127	0.1129	0.1331			383	0.0872	0.0853	0.0768
368	0.0962	0.1032	0.0975			384	0.0848	0.0879	0.0768
369	0.0985	0.1193	0.0972			385	0.0887	0.0904	0.0796
370	0.1163	0.1459	0.1108			386	0.0891	0.0933	0.0831
371	0.108	0.1218	0.0951			387	0.1116	0.1096	0.1024
372	0.0824	0.0885	0.0776			388	0.1222	0.1123	0.1086
373	0.0737	0.0769	0.0648			389	0.1349	0.1249	0.1155
374	0.0704	0.0658	0.0612			390	0.1126	0.1155	0.1046
375	0.0754	0.0683	0.0729			391	0.0975	0.1022	0.0995
376	0.0758	0.0694	0.0846			392	0.1023	0.1033	0.1033
377	0.087	0.0851	0.1078			393	0.1117	0.1099	0.1051
378	0.1021	0.1061	0.1269			394	0.1074	0.1089	0.0972
379	0.0904	0.0924	0.1129			395	0.0903	0.0989	0.0849
380	0.0804	0.0801	0.0994			396	0.0785	0.0867	0.0763
381	0.0929	0.0938	0.1183			397	0.0718	0.0795	0.0693
382	0.1031	0.1001	0.1331			398	0.08	0.088	0.0725
383	0.097	0.1011	0.1133			399	0.0903	0.0953	0.073
384	0.0948	0.1176	0.1059			400	0.1239	0.1148	0.0821
385	0.0887	0.1289	0.1057			401	0.1515	0.1329	0.0916
386	0.0844	0.1211	0.1083			402	0.1318	0.1176	0.0841
387	0.0818	0.0916	0.0943			403	0.1066	0.0966	0.076
388	0.0755	0.0743	0.0807			404	0.1089	0.1054	0.0865
389	0.0714	0.0739	0.0839			405	0.1106	0.1153	0.0934
390	0.0669	0.0652	0.0733			406	0.1038	0.1064	0.0889
391	0.063	0.0568	0.0581			407	0.1085	0.1072	0.0953
392	0.0699	0.0578	0.0661			408	0.1103	0.104	0.0995
393	0.0714	0.0562	0.0686			409	0.1039	0.0992	0.0983
394	0.0605	0.0511	0.0573			410	0.0906	0.0927	0.087
395	0.0538	0.0485	0.0514			411	0.0905	0.0924	0.0852
396	0.0501	0.0491	0.0514			412	0.0914	0.0893	0.0882
397	0.0503	0.0511	0.0503			413	0.0794	0.0826	0.0822
398	0.0548	0.0658	0.0571			414	0.0713	0.0768	0.0758
399	0.0599	0.0663	0.0743			415	0.0741	0.0828	0.0772
400	0.0579	0.0601	0.0677			416	0.0757	0.0839	0.0808
401	0.0599	0.056	0.0585			417	0.066	0.0751	0.0746
402	0.072	0.0668	0.0752			418	0.0593	0.0719	0.0682
403	0.0724	0.0639	0.0722			419	0.0582	0.0685	0.0712
404	0.0877	0.0648	0.0747			420	0.0607	0.0682	0.0691
405	0.1184	0.0741	0.0929			421	0.0687	0.0743	0.0762
406	0.1055	0.0732	0.0921			422	0.0693	0.0764	0.0772
407	0.1028	0.0676	0.0844			423	0.0715	0.0739	0.074
408	0.0992	0.06	0.0735			424	0.0626	0.0627	0.0601
409	0.0777	0.0556	0.0592			425	0.0678	0.0655	0.0607
410	0.0737	0.0569	0.0618			426	0.0683	0.0642	0.0553
411	0.0804	0.06	0.0705			427	0.0733	0.0699	0.0597
412	0.0831	0.0642	0.0735			428	0.093	0.0854	0.0727
413	0.0853	0.0723	0.0888			429	0.0916	0.0922	0.0788
414	0.0891	0.0818	0.1003			430	0.0851	0.0816	0.0739
415	0.0896	0.0825	0.1139			431	0.081	0.0702	0.064
416	0.0927	0.0913	0.1482			432	0.0776	0.0673	0.0573
417	0.0769	0.0632	0.0931			433	0.0746	0.064	0.0543
418	0.0617	0.0513	0.069			434	0.0732	0.0615	0.0536
419	0.0571	0.0472	0.0627			435	0.0741	0.0606	0.0556
420	0.0463	0.0484	0.0543			436	0.0786	0.0643	0.0562
421	0.0427	0.046	0.0513			437	0.0865	0.0678	0.0613
422	0.0447	0.0428	0.0506			438	0.0782	0.0634	0.0617
423	0.0451	0.0425	0.0516			439	0.0773	0.0637	0.0606
424	0.0464	0.0445	0.0532			440	0.0807	0.0662	0.0632
425	0.0518	0.0442	0.0606			441	0.0595	0.0553	0.0514
426	0.0608	0.0516	0.0804			442	0.0624	0.0539	0.0503
427	0.0665	0.0539	0.0899			443	0.0557	0.0494	0.0468
428	0.0642	0.0539	0.0794			444	0.0547	0.0493	0.0493
429	0.07	0.0581	0.086			445	0.0579	0.0548	0.055
430	0.0663	0.0579	0.0764			446	0.0611	0.0642	0.0607
431	0.0728	0.0661	0.0813			447	0.0777	0.0752	0.0711
432	0.0861	0.0801	0.1025			448	0.0866	0.0854	0.0789
433	0.0856	0.0791	0.112			449	0.096	0.1057	0.0987
434	0.0786	0.0698	0.1035			450	0.1048	0.1244	0.1288
435	0.0744	0.0602	0.0964			451	0.1256	0.1457	0.1744
436	0.0616	0.0513	0.0795			452	0.1383	0.1575	0.1861
437	0.0574	0.0503	0.073			453	0.1424	0.1538	0.1624
438	0.0478	0.0447	0.0561			454	0.1389	0.1513	0.1512
439	0.0434	0.0405	0.0494			455	0.1154	0.1601	0.1269
440	0.0411	0.0406	0.0469			456	0.0974	0.1385	0.0927
441	0.0431	0.0448	0.0528			457	0.081	0.1006	0.0743
442	0.0448	0.043	0.0526			458	0.0709	0.0807	0.0692
443	0.0472	0.046	0.0531			459	0.0633	0.0702	0.062
444	0.0552	0.0532	0.0595			460	0.0634	0.067	0.0572
445	0.061	0.0556	0.0663			461	0.06	0.0602	0.055
446	0.0548	0.049	0.0609			462	0.0603	0.0588	0.0542
447	0.0477	0.0475	0.0566			463	0.0612	0.0599	0.0538
448	0.0444	0.0462	0.0576			464	0.0769	0.0674	0.0599
449	0.0435	0.0452	0.0549			465	0.1024	0.0903	0.0663
450	0.0377	0.0396	0.0452			466	0.1236	0.1118	0.0842
451	0.042	0.0389	0.0491			467	0.1016	0.0875	0.0709
452	0.0511	0.0413	0.0589			468	0.0845	0.078	0.0683
453	0.0676	0.0475	0.0717			469	0.0715	0.0714	0.0628
454	0.0854	0.0591	0.0948			470	0.0676	0.0686	0.0574
455	0.1381	0.0843	0.1152			471	0.0675	0.0695	0.059
456	0.1916	0.1248	0.1402			472	0.0692	0.0737	0.0596
457	0.2645	0.1794	0.1821			473	0.0726	0.0797	0.0667
458	0.2763	0.2123	0.2327			474	0.0785	0.0854	0.0696
459	0.3208	0.227	0.3004			475	0.0922	0.0972	0.0754
460	0.3514	0.275	0.3825			476	0.1075	0.1144	0.0881
461	0.3082	0.2648	0.3261			477	0.1299	0.1267	0.1085
462	0.2649	0.2646	0.2731			478	0.1644	0.1501	0.1379
463	0.195	0.2061	0.2265			479	0.1506	0.1503	0.1302
464	0.1505	0.1505	0.169			480	0.1332	0.131	0.1108
465	0.1212	0.1069	0.1319			481	0.1137	0.1197	0.0915
466	0.0889	0.0785	0.1047			482	0.1019	0.107	0.081
467	0.0795	0.0637	0.0885			483	0.0964	0.1011	0.0842
468	0.0693	0.0536	0.0756			484	0.0906	0.0946	0.0825
469	0.0573	0.0459	0.0726			485	0.0948	0.0981	0.0829
470	0.0527	0.0455	0.063			486	0.0841	0.0906	0.0772
471	0.045	0.0437	0.0545			487	0.0789	0.0841	0.0696
472	0.0438	0.0482	0.0548			488	0.0866	0.0916	0.0671
473	0.0488	0.0544	0.0603			489	0.0933	0.0958	0.0715
474	0.0512	0.0532	0.0597			490	0.1043	0.1044	0.082
475	0.0525	0.0541	0.0608			491	0.1086	0.1025	0.0757
476	0.0532	0.0535	0.062			492	0.1179	0.106	0.0842
477	0.0586	0.0591	0.0661			493	0.1277	0.1114	0.0968
478	0.0771	0.073	0.0809			494	0.1344	0.1404	0.1079
479	0.0965	0.0797	0.0922			495	0.1254	0.1067	0.0858
480	0.1245	0.1093	0.1079			496	0.1143	0.0955	0.075
481	0.0819	0.0789	0.0759			497	0.0953	0.08	0.059
482	0.0662	0.0699	0.0614			498	0.0937	0.0754	0.0567
483	0.054	0.0561	0.0505			499	0.0829	0.0697	0.0539
484	0.0517	0.0536	0.0487			500	0.0685	0.0641	0.0526
485	0.0474	0.0503	0.0461			501	0.0649	0.0616	0.0522
486	0.0462	0.0479	0.0494			502	0.0675	0.06	0.0556
487	0.0462	0.0462	0.0516			503	0.0781	0.069	0.0663
488	0.0473	0.0475	0.0508			504	0.095	0.0869	0.0859
489	0.0506	0.049	0.0559			505	0.0865	0.0915	0.0925
490	0.0584	0.0605	0.0715			506	0.0825	0.0915	0.0923
491	0.0692	0.0692	0.0789			507	0.0839	0.0887	0.0839
492	0.0662	0.0632	0.0728			508	0.0734	0.0763	0.0692
493	0.0573	0.0549	0.0654			509	0.0666	0.0697	0.0603
494	0.0507	0.0499	0.0538			510	0.0675	0.0714	0.057
495	0.0477	0.0478	0.0508			511	0.0763	0.0762	0.0585
496	0.0454	0.0458	0.0496			512	0.1059	0.0827	0.0626
497	0.0448	0.0437	0.0493			513	0.114	0.0877	0.0659
498	0.0476	0.0454	0.0486			514	0.1212	0.0983	0.0722
499	0.0557	0.0499	0.0528			515	0.1226	0.1061	0.0749
500	0.0588	0.0531	0.0578			516	0.1281	0.0976	0.0718
501	0.0642	0.06	0.0669			517	0.1139	0.0858	0.0665
502	0.0642	0.0594	0.0605			518	0.092	0.0787	0.066
503	0.0587	0.0538	0.056			519	0.0818	0.0766	0.0679
504	0.053	0.0484	0.0515			520	0.0745	0.0792	0.0688
505	0.0528	0.0504	0.0512			521	0.0865	0.1038	0.0776
506	0.0495	0.0495	0.0482			522	0.0914	0.1112	0.0778
507	0.0505	0.0484	0.0514			523	0.1009	0.1499	0.0858
508	0.0473	0.0442	0.0498			524	0.0975	0.1806	0.0908
509	0.0496	0.0454	0.0543			525	0.0908	0.1625	0.0831
510	0.0576	0.05	0.0603			526	0.1025	0.1809	0.0893
511	0.0641	0.056	0.0687			527	0.1017	0.1932	0.0943
512	0.09	0.0911	0.0965			528	0.0936	0.178	0.0821
513	0.096	0.0987	0.0999			529	0.0962	0.1571	0.0805
514	0.0918	0.0934	0.0947			530	0.1012	0.1473	0.0902
515	0.1056	0.1037	0.108			531	0.0941	0.1248	0.0855
516	0.0924	0.0954	0.1001			532	0.0897	0.1075	0.0815
517	0.0861	0.0894	0.0959			533	0.0935	0.1085	0.0786
518	0.0929	0.099	0.1011			534	0.0872	0.1145	0.0734
519	0.0849	0.092	0.0873			535	0.0826	0.1083	0.072
520	0.0676	0.0704	0.0709			536	0.0858	0.0993	0.0757
521	0.0684	0.0703	0.0722			537	0.0951	0.0955	0.083
522	0.0704	0.0758	0.0748			538	0.0825	0.0964	0.0771
523	0.0587	0.0621	0.0608			539	0.0851	0.1014	0.0777
524	0.0542	0.0493	0.0553			540	0.0822	0.1078	0.0782
525	0.0494	0.0435	0.0494			541	0.081	0.1084	0.0777
526	0.0548	0.0468	0.0563			542	0.0841	0.1138	0.0811
527	0.0543	0.0457	0.0567			543	0.0878	0.1183	0.0884
528	0.0524	0.0471	0.0531			544	0.1012	0.1355	0.106
529	0.0605	0.0533	0.0627			545	0.1316	0.155	0.1364
530	0.0703	0.0623	0.0793			546	0.1325	0.1702	0.1473
531	0.0871	0.0819	0.1094			547	0.1228	0.1705	0.1384
532	0.0951	0.0915	0.1311			548	0.1131	0.157	0.1214
533	0.1065	0.0969	0.1454			549	0.0981	0.1454	0.1044
534	0.1085	0.109	0.1355			550	0.089	0.1393	0.0904
535	0.1014	0.0966	0.1182			551	0.0917	0.1399	0.0898
536	0.0861	0.0784	0.0939			552	0.0911	0.1392	0.0912
537	0.0702	0.0675	0.0772			553	0.0934	0.1308	0.0945
538	0.0659	0.0614	0.0745			554	0.1003	0.1436	0.105
539	0.0684	0.0624	0.0795			555	0.1135	0.1548	0.1204
540	0.077	0.0679	0.0888			556	0.1171	0.1579	0.1252
541	0.0954	0.0821	0.1091			557	0.0998	0.1322	0.1037
542	0.1005	0.0907	0.1326			558	0.0944	0.1129	0.0932
543	0.1139	0.094	0.1543			559	0.0956	0.1056	0.0883
544	0.1732	0.1157	0.2103			560	0.1023	0.102	0.0869
545	0.2041	0.1228	0.2654			561	0.1044	0.0993	0.0946
546	0.1892	0.1405	0.3365			562	0.1114	0.1134	0.103
547	0.1403	0.1367	0.2574			563	0.1319	0.1163	0.1135
548	0.1485	0.121	0.1749			564	0.1432	0.1223	0.1177
549	0.1579	0.1046	0.1419			565	0.1316	0.1334	0.1177
550	0.1568	0.1044	0.1324			566	0.1318	0.1508	0.1452
551	0.1272	0.0888	0.114			567	0.1207	0.1383	0.136
552	0.0964	0.0727	0.0978			568	0.1052	0.1103	0.109
553	0.0773	0.0645	0.084			569	0.1023	0.1039	0.0981
554	0.0699	0.0603	0.0776			570	0.1153	0.124	0.1122
555	0.0742	0.0635	0.0903			571	0.1145	0.1397	0.1151
556	0.0735	0.0659	0.0947			572	0.1059	0.1269	0.1021
557	0.0899	0.0818	0.1324			573	0.1061	0.1292	0.0998
558	0.0956	0.0855	0.1498			574	0.1455	0.1862	0.1152
559	0.0967	0.0928	0.16			575	0.1658	0.1834	0.1278
560	0.0984	0.0932	0.1521			576	0.1468	0.1436	0.1274
561	0.1147	0.1089	0.179			577	0.1741	0.1706	0.1414
562	0.1093	0.1046	0.1716			578	0.1517	0.1679	0.1351
563	0.096	0.0945	0.1357			579	0.1454	0.1829	0.1404
564	0.1023	0.1082	0.139			580	0.1437	0.1879	0.1424
565	0.1116	0.1199	0.1908			581	0.1409	0.1958	0.1443
566	0.1199	0.1112	0.2101			582	0.1347	0.1956	0.1407
567	0.1304	0.1132	0.1686			583	0.1255	0.1763	0.1238
568	0.2131	0.1593	0.2095			584	0.1165	0.1581	0.1089
569	0.3129	0.2316	0.3011			585	0.1072	0.137	0.096
						586	0.1014	0.1177	0.0853
						587	0.0903	0.1063	0.0788
						588	0.0844	0.097	0.0735
						589	0.0876	0.0841	0.0709
						590	0.0898	0.083	0.0687
						591	0.0952	0.0925	0.072
						592	0.102	0.0999	0.0767
						593	0.0977	0.1033	0.0746
						594	0.0952	0.1005	0.0728
						595	0.0942	0.1049	0.0752
						596	0.1058	0.1203	0.0807
						597	0.1024	0.12	0.0815
						598	0.1073	0.1244	0.0864
						599	0.1246	0.1462	0.104
						600	0.1386	0.1693	0.1172
						601	0.1243	0.1352	0.1009
						602	0.1186	0.1109	0.0996
						603	0.1024	0.0952	0.0897
						604	0.0964	0.0939	0.0898
						605	0.0963	0.0952	0.081
						606	0.102	0.1073	0.0868
						607	0.1161	0.1269	0.0964
						608	0.1354	0.1503	0.1104
						609	0.1619	0.1852	0.13
						610	0.2049	0.2273	0.1617
						611	0.2317	0.2517	0.1805
						612	0.2057	0.2221	0.1656
						613	0.1765	0.1918	0.1433
						614	0.1492	0.1602	0.1251
						615	0.1338	0.1436	0.1132
						616	0.1238	0.132	0.1063
						617	0.1141	0.1232	0.0954
						618	0.1239	0.1352	0.1069
						619	0.1207	0.1237	0.1042
						620	0.121	0.1319	0.1068
						621	0.1251	0.133	0.1053
						622	0.1259	0.1441	0.1126
						623	0.1091	0.1291	0.0975
						624	0.1007	0.1066	0.0846
						625	0.0925	0.0886	0.0774
						626	0.0848	0.0772	0.0697
						627	0.0775	0.0705	0.0654
						628	0.0841	0.0732	0.0668
						629	0.0874	0.0767	0.0637
						630	0.0855	0.0759	0.064
						631	0.0796	0.078	0.0655
						632	0.0816	0.0846	0.0675
						633	0.0856	0.0944	0.0722
						634	0.0946	0.1124	0.0813
						635	0.1037	0.1301	0.0907
						636	0.1154	0.1526	0.102
						637	0.1176	0.1556	0.1062
						638	0.127	0.1687	0.1184
						639	0.1393	0.1801	0.1385
						640	0.1403	0.1747	0.137
						641	0.1245	0.1568	0.1133
						642	0.133	0.1616	0.1244
						643	0.1327	0.1551	0.1208
						644	0.1193	0.1331	0.105
						645	0.1016	0.1104	0.0903
						646	0.0946	0.0961	0.0834
						647	0.0903	0.0835	0.0763
						648	0.096	0.0864	0.0833
						649	0.1124	0.1066	0.0965
						650	0.1386	0.1566	0.1364
						651	0.1352	0.1474	0.139
						652	0.1176	0.1163	0.1054
						653	0.1042	0.0943	0.0911
						654	0.0973	0.0836	0.0836
						655	0.0911	0.0855	0.081
						656	0.096	0.0956	0.0879
						657	0.1024	0.1101	0.0945
						658	0.1225	0.1368	0.1107
						659	0.1331	0.1522	0.1152
						660	0.1431	0.1742	0.1373
						661	0.1475	0.1996	0.1588
						662	0.1768	0.2512	0.2059

## Sheet: Supplementary_Fig6E
NanoTemper Technologies	NanoTemper Technologies
MO.AffinityAnalysis v2.1.2333	MO.AffinityAnalysis v2.1.2333
Analysis Settings	Analysis Settings
Type of Analysis:	MST
Evaluation strategy:	Thermophoresis with T Jump
Cold Region Start:	-1
Cold Region End:	0
Hot Region Start:	4
Hot Region End:	5
Sample Information	Sample Information
TargetConcentration (uM):	0.045
Ligand:	Ligand
Measurement Settings	Measurement Settings
MST-Power:	80
Excitation-Power:	40
Excitation type:	LabelFree
Thermostat Setpoint:	(disabled)
Dose Response Curve	Dose Response Curve	Dose Response Curve
Ligand Concentration (uM)	Fnorm [‰]	Error Value
48	914.384	0.203843
24	913.224	0.111898
12	914.814	1.17911
6	913.922	0.660139
3	915.682	1.40803
1.5	913.502	1.46958
0.75	915.323	0.86997
0.375	914.554	1.31418
0.1875	914.624	1.49669
0.0938	914.525	0.380385
0.0469	914.194	0.470427
0.0234	914.609	0.317525
0.0117	914.659	0.609257
0.0059	914.51	0.66839
0.0029	914.281	0.766425
0.0015	914.307	0.218956

## Sheet: Supplementary_Fig6F
NanoTemper Technologies	NanoTemper Technologies
MO.AffinityAnalysis v2.1.2333	MO.AffinityAnalysis v2.1.2333
Analysis Settings	Analysis Settings
Type of Analysis:	MST
Evaluation strategy:	Thermophoresis with T Jump
Cold Region Start:	-1
Cold Region End:	0
Hot Region Start:	4
Hot Region End:	5
Sample Information	Sample Information
TargetConcentration (uM):	0.045
Ligand:	Ligand
Measurement Settings	Measurement Settings
MST-Power:	80
Excitation-Power:	40
Excitation type:	LabelFree
Thermostat Setpoint:	(disabled)
Dose Response Curve	Dose Response Curve	Dose Response Curve
Ligand Concentration (uM)	Fnorm [‰]	Error Value
44	912.043	0.280866
22	910.808	0.500429
11	911.933	1.56829
5.5	914.494	2.90525
2.75	913.38	1.58996
1.375	913.121	0.529777
0.6875	911.376	1.37554
0.3438	910.758	1.56943
0.1719	914.091	1.94154
0.0859	913.952	0.681452
0.043	913.101	1.38728
0.0215	913.865	1.35879
0.0107	912.488	0.738551
0.0054	913.783	1.65595
0.0027	913.035	1.59865
0.0013	913.937	0.549297

## Sheet: Supplementary_Fig6G
NanoTemper Technologies	NanoTemper Technologies
MO.AffinityAnalysis v2.1.2333	MO.AffinityAnalysis v2.1.2333
Analysis Settings	Analysis Settings
Type of Analysis:	MST
Evaluation strategy:	Thermophoresis with T Jump
Cold Region Start:	-1
Cold Region End:	0
Hot Region Start:	4
Hot Region End:	5
Sample Information	Sample Information
TargetConcentration (uM):	0.035
Ligand:	Ligand
Measurement Settings	Measurement Settings
MST-Power:	80
Excitation-Power:	40
Excitation type:	LabelFree
Thermostat Setpoint:	(disabled)
Dose Response Curve	Dose Response Curve	Dose Response Curve
Ligand Concentration (uM)	Fnorm [‰]	Error Value
65	917.951	1.74352
32.5	917.498	2.77436
16.25	916.989	1.18777
8.125	919.673	1.50421
4.0625	917.944	0.356232
2.0313	917.766	0.372551
1.0156	917.299	0.765447
0.5078	917.376	0.642098
0.2539	916.379	1.90148
0.127	917.207	0.813554
0.0635	917.916	0.339344
0.0317	918.039	0.653025
0.0159	917.125	0.512312
0.0079	916.832	0.688114
0.004	915.755	2.64147
0.002	918.067	0.0510222

## Sheet: Supplementary_Fig6H
NanoTemper Technologies	NanoTemper Technologies
MO.AffinityAnalysis v2.1.2333	MO.AffinityAnalysis v2.1.2333
Analysis Settings	Analysis Settings
Type of Analysis:	MST
Evaluation strategy:	Thermophoresis with T Jump
Cold Region Start:	-1
Cold Region End:	0
Hot Region Start:	4
Hot Region End:	5
Sample Information	Sample Information
TargetConcentration (uM):	0.035
Ligand:	Ligand
Measurement Settings	Measurement Settings
MST-Power:	80
Excitation-Power:	40
Excitation type:	LabelFree
Thermostat Setpoint:	(disabled)
Dose Response Curve	Dose Response Curve	Dose Response Curve
Ligand Concentration (uM)	Fnorm [‰]	Error Value
48	915.317	0.472188
24	916.043	1.71869
12	915.428	0.687996
6	916.226	0.405571
3	916.124	1.02754
1.5	915.242	0.947119
0.75	915.259	0.476903
0.375	914.143	1.18889
0.1875	914.863	0.186773
0.0938	914.608	1.10481
0.0469	916.37	1.58369
0.0234	915.14	1.03818
0.0117	914.628	1.12274
0.0059	915.157	0.802245
0.0029	915.423	0.209203
0.0015	914.971	1.01479

## Sheet: Supplementary_Fig8
The Western blot visualized by Penta-His antibody shows two bands of His-6 tagged Sema1a, a monomer and a disulphide-linked dimer. This observation is in agreement with our previous findings (please see Figure 2). The Western blot visualized by StrepTactin-HRP antibody also shows two bands of Strep-tagged Sema2a. The band at lower position represents a disulphide-linked dimer and is consistent wi…
Nevertheless, the highly glycosylated form of Sema2a can be well separated by the size-exclusion chromatography. Thus, for simplicity, we report the cropped version in Supplementary Figure 8.
